# Supplementary material for: Evaluating batch correction methods for image-based cell profiling
Source: Nat Commun. 2024 Aug 2;15:6516. doi: 10.1038/s41467-024-50613-5 (PMC11297288; doi:10.1038/s41467-024-50613-5)
Supplement: Supplementary file 4 — Data source file [file 41467_2024_50613_MOESM4_ESM.zip]

Archive with 32 entries (26 files):
- source_data_file/
- __MACOSX/._source_data_file
- source_data_file/scenario_1/
- source_data_file/.DS_Store
- __MACOSX/source_data_file/._.DS_Store
- source_data_file/scenario_5/
- source_data_file/scenario_2/
- source_data_file/scenario_3/
- source_data_file/scenario_4/
- source_data_file/map_preprocessing_data.parquet
- source_data_file/runtime_data.parquet
- source_data_file/scenario_1/pivot_scores.parquet
- source_data_file/scenario_1/embeddings.parquet
- source_data_file/scenario_1/tidy_scores.parquet
- source_data_file/scenario_5/pivot_scores.parquet
- source_data_file/scenario_5/.DS_Store
- __MACOSX/source_data_file/scenario_5/._.DS_Store
- source_data_file/scenario_5/embeddings.parquet
- source_data_file/scenario_5/tidy_scores.parquet
- source_data_file/scenario_2/pivot_scores.parquet
- source_data_file/scenario_2/embeddings.parquet
- source_data_file/scenario_2/tidy_scores.parquet
- source_data_file/scenario_3/pivot_scores.parquet
- source_data_file/scenario_3/.DS_Store
- __MACOSX/source_data_file/scenario_3/._.DS_Store
- source_data_file/scenario_3/embeddings.parquet
- source_data_file/scenario_3/tidy_scores.parquet
- source_data_file/scenario_4/pivot_scores.parquet
- source_data_file/scenario_4/.DS_Store
- __MACOSX/source_data_file/scenario_4/._.DS_Store
- source_data_file/scenario_4/embeddings.parquet
- source_data_file/scenario_4/tidy_scores.parquet
